# Supplementary material for: Clinical Outcomes in Scleral Fixation Secondary Intraocular Lens with Yamane versus Suture Techniques: A Systematic Review and Meta-Analysis
Source: J Clin Med. 2024 May 24;13(11):3071. doi: 10.3390/jcm13113071 (PMC11173341; doi:10.3390/jcm13113071)
Supplement: Supplementary file 1 [file jcm-13-03071-s001.zip]

Archive with 1 entries (1 files):
- jcm-2819610-supplementary.pdf
